# Supplementary material for: Chalcogen-Varied Imidazolone Derivatives as Antibiotic Resistance Breakers in Staphylococcus aureus Strains
Source: Antibiotics (Basel). 2023 Nov 11;12(11):1618. doi: 10.3390/antibiotics12111618 (PMC10669504; doi:10.3390/antibiotics12111618)
Supplement: Supplementary file 1 [file antibiotics-12-01618-s001.zip]

Archive with 1 entries (1 files):
- antibiotics-2400694-supplementary.pdf
